# Supplementary material for: Extracellular vimentin mimics VEGF and is a target for anti-angiogenic immunotherapy
Source: Nat Commun. 2022 May 23;13:2842. doi: 10.1038/s41467-022-30063-7 (PMC9126915; doi:10.1038/s41467-022-30063-7)
Supplement: Supplementary file 3 — Source Data [file 41467_2022_30063_MOESM3_ESM.xlsx]

## Sheet: Figure 1a
Figure 1a
mRNA expression % TEC
NEC	TEC
14.2	125
17.0665	87.0091
19.0682	88.2237

## Sheet: Figure 1b
Figure 1b
TEC - Mean fluorescence intensity
CD31	VIM
17.5123	62.55
24.6807	42.26
8.65989	40.83
27.891	23.49
NEC - Mean fluorescence intensity
CD31	VIM
17.4016	18.29
28.9119	4.72
13.4971	6.8
25.3769	21.88

## Sheet: Figure 1c
Figure 1c
Human colon			Human glioma			Mouse glioma			Mouse melanoma
mRNA expression % NEC			mRNA expression % NEC			mRNA expression % NEC			mRNA expression % NEC
NEC	TEC		NEC	TEC		NEC	TEC		NEC	TEC
69.6418	123.481		100	198		126.834	302.42		102.571	406.228
217.321	144.952		100	199		73.166	421.025		128.852	413.469
60.2216	478.365					100.121	135.214		68.5771
87.0424	81.8623					99.8787	168.103
146.697	602.19						123.46
118.477	66.1791						148.355
110.896	96.6939						160.686
103.366	235.469
23.3113	82.0523
63.0265	745.225
	443.076
	101.11
	65.0617

## Sheet: Figure 1d
Figure 1d
Left panel:Secretome						Right panel:Lysate
Normalized spectral counts						Normalized spectral counts
Normal	Stage I	Stage II	Stage III&IV			Stage	Normal	CRC
53.5356	144.607	122.636	377.014			I	310.34	172.583
61.0613	106.185	154.22	84.146			I	320.15	282.665
18.7827	22.2274	227.012	300.577			I	412.609	347.817
54.2604	257.055	318.022	134.039			I	388.672	327.444
84.2412		228.911	192.502			IIa	323.818	301.376
254.803		138.902				IIa	317.62	401.857
44.8367		94.3126				IIa	354.647	291.015
24.2257		298.491				IIa	400.301	544.356
37.6199						IIa	359.767	301.386
45.5429						IIa	434.82	310.96
207.489						IIIb	452.63	412.02
123.377						IIIb	386.748	227.696
62.0763						IIIc	407.73	393.95
57.1009						IV	423.151	357.658
20.2658						IV	301.277	339.263
287.896
20.1918
43.9136
220.05
182.223
162.296

## Sheet: Figure 1g
Figure 1g
							1	MWM
							2	Trypsin cells 75ul
							3	MWM
							4	Trypsin cells 25ul
							5	Cells citrate
							6	*Total scrape
							7	*Deposit trypsin
							8	Deposit citrate
							9	*CM
							10	MWM
								* Presented lanes Fig 1g
								TW 050615

## Sheet: Figure 1h
Figure 1h
								* Presented in Figure 1h	* Presented in Figure 1h	* Presented in Figure 1h
Gene.name	MaxQuant.pgID	Mol.weight.kDa	Unique.peptides.count	Percentage.sequence.coverage	Raw.count.HUVEC.Lysate	Raw.count.HUVEC.secretome	Raw.count.HUVEC.ECM.deposit.	Normalised.count.HUVEC.Lysate.A	Normalised.count.HUVEC.secretome.B	Normalised.count.HUVEC.deposit.C	Fold.change.BvsA	p.value.BvsA	Fold.change.CvsA	p.value.CvsA	Fold.change.CvsB	p.value.CvsB	Raw.count.sum	Norm.count.sum
HMCN1	4536	600.09	77	18	0	88	6	0	77.1651	12.6595	10000	0.002742	10000	0.01744	-6.09544	0.00519465	94	89.8245
MATN2	1236	104.77	28	36	0	60	4	0	52.6125	8.43965	10000	0.003608	10000	0.02465	-6.23397	0.00779601	64	61.0522
CLSTN1	324	107.81	2	28.4	0	58	2	0	50.8588	4.21983	10000	0.003698	10000	0.047	-12.0523	0.0058661	60	55.0786
CCDC80	3908	108.17	21	26.1	0	29	2	0	25.4294	4.21983	10000	0.006201	10000	0.047	-6.02617	0.0179506	31	29.6492
NID1	2221	136.38	22	22.6	0	27	3	0	23.6756	6.32974	10000	0.006551	10000	0.03192	-3.74038	0.0306934	30	30.0054
NID2	3412	151.25	21	22.5	0	25	7	0	21.9219	14.7694	10000	0.006953	10000	0.01535	-1.48428	0.34507	32	36.6913
SRPX2	1607	52.971	14	43.9	0	22	8	0	19.2913	16.8793	10000	0.007684	10000	0.01378	-1.14289	0.747176	30	36.1706
FAT1	3449	506.27	18	5.2	0	15	7	0	13.1531	14.7694	10000	0.010451	10000	0.01535	1.12288	0.804271	22	27.9225
ECM1	3604	60.673	11	27.2	0	15	4	0	13.1531	8.43965	10000	0.010451	10000	0.02465	-1.55849	0.417642	19	21.5928
FBLN2	936	126.57	11	12.4	0	13	2	0	11.3994	4.21983	10000	0.011766	10000	0.047	-2.70139	0.146649	15	15.6192
VCAN	2203	369.68	13	3.6	0	12	2	0	10.5225	4.21983	10000	0.012584	10000	0.047	-2.49359	0.189996	14	14.7423
SEMA3C	940	85.206	11	19.8	0	11	3	0	9.64563	6.32974	10000	0.01355	10000	0.03192	-1.52386	0.50729	14	15.9754
MFAP2	2906	17.444	5	37.3	0	8	3	0	7.01501	6.32974	10000	0.017915	10000	0.03192	-1.10826	0.880062	11	13.3447
ADAMTS7	5269	184.09	8	6.2	0	7	3	0	6.13813	6.32974	10000	0.020233	10000	0.03192	1.03122	0.96504	10	12.4679
PLAUR	3210	36.978	6	27.8	0	6	3	0	5.26125	6.32974	10000	0.023377	10000	0.03192	1.20309	0.79876	9	11.591
SLC39A10	5286	94.131	5	5.9	0	6	2	0	5.26125	4.21983	10000	0.023377	10000	0.047	-1.24679	0.786195	8	9.48108
LRRC17	4140	36.273	5	17.3	0	4	3	0	3.5075	6.32974	10000	0.035056	10000	0.03192	1.80463	0.455799	7	9.83724
LTBP1	3477	186.79	42	34.5	1	66	59	0.721691	57.8738	124.485	80.1919	0.00247	172.491	0.0019	2.15097	0.0116232	126	183.08
SPOCK1	3251	49.124	22	49.7	2	121	12	1.44338	106.102	25.319	73.5093	0.001299	17.5414	0.01044	-4.19061	0.00497377	135	132.864
MMP2	2076	73.881	32	49.5	3	121	14	2.16507	106.102	29.5388	49.0062	0.00128	13.6433	0.00941	-3.59195	0.00587696	138	137.806
INHBA	2078	47.442	19	45.3	1	27	4	0.721691	23.6756	8.43965	32.8058	0.006383	11.6943	0.03942	-2.80529	0.0472075	32	32.837
GDF6	3819	50.661	13	25.7	1	25	18	0.721691	21.9219	37.9784	30.3757	0.006975	52.6242	0.00607	1.73244	0.0923857	44	60.622
LAMA4	3591	202.52	1	38.7	6	148	8	4.33015	129.778	16.8793	29.9707	0.001046	3.89809	0.0386	-7.68856	0.00256911	162	150.987
PTPRF	2140	211.68	39	31.8	2	49	9	1.44338	42.9669	18.9892	29.7682	0.003417	13.1561	0.01543	-2.2627	0.0354358	60	63.3995
PRSS23	1752	43.001	14	45.4	1	22	10	0.721691	19.2913	21.0991	26.7306	0.008109	29.2357	0.0117	1.09371	0.81788	33	41.1121
FBN2	2583	314.77	59	31.6	5	99	8	3.60846	86.8107	16.8793	24.0576	0.001643	4.67771	0.03186	-5.14302	0.00516942	112	107.298
BMP1	2200	81.082	16	26.1	1	19	6	0.721691	16.6606	12.6595	23.0856	0.009689	17.5414	0.02217	-1.31606	0.553833	26	30.0418
MMP1	1957	54.006	27	55	6	113	14	4.33015	99.087	29.5388	22.8831	0.001434	6.82166	0.0127	-3.35447	0.00689781	133	132.956
POSTN	127	90.423	0	41	5	87	10	3.60846	76.2882	21.0991	21.1415	0.00192	5.84714	0.02052	-3.6157	0.00841095	102	100.996
BGN	56	34.875	18	65.5	8	127	15	5.77353	111.363	31.6487	19.2886	0.001297	5.48169	0.01366	-3.51873	0.00570941	150	148.785
QSOX1	1384	82.577	33	45.9	7	111	8	5.05184	97.3332	16.8793	19.2669	0.0015	3.34122	0.04708	-5.76642	0.0041847	126	119.264
FBLN1	2385	77.138	0	35.1	2	25	6	1.44338	21.9219	12.6595	15.1879	0.007883	8.77071	0.02849	-1.73166	0.208596	33	36.0248
ADAM10	1431	84.141	16	25.8	2	22	11	1.44338	19.2913	23.209	13.3653	0.009391	16.0796	0.01171	1.20309	0.62535	35	43.9437
GDF15	4595	34.14	15	53.2	3	32	41	2.16507	28.06	86.5065	12.9603	0.006309	39.9554	0.00253	3.08291	0.00900566	76	116.732
LTBP2	1094	190.28	46	34.4	17	160	19	12.2687	140.3	40.0884	11.4356	0.001148	3.26752	0.0178	-3.49977	0.0044532	196	192.657
PTX3	2441	41.975	18	47.5	10	89	24	7.21691	78.0419	50.6379	10.8138	0.002206	7.01657	0.00688	-1.54118	0.0645813	123	135.897
TGFBI	1134	74.68	26	47.1	8	67	13	5.77353	58.7507	27.4289	10.1759	0.00307	4.7508	0.01806	-2.14193	0.0278995	88	91.9531
SPARC	2109	34.632	13	40.9	11	92	28	7.9386	80.6726	59.0776	10.1621	0.002177	7.44181	0.00562	-1.36554	0.143323	131	147.689
HTRA1	4330	51.286	13	33.3	3	25	6	2.16507	21.9219	12.6595	10.1252	0.009014	5.84714	0.03669	-1.73166	0.208596	34	36.7464
MMRN1	3330	138.11	39	39.7	10	80	54	7.21691	70.1501	113.935	9.72024	0.002578	15.7873	0.00209	1.62417	0.0313153	144	191.302
CTGF	2486	38.091	25	67.9	23	176	47	16.5989	154.33	99.1659	9.29762	0.001118	5.97425	0.00363	-1.55628	0.0266718	246	270.095
COL4A1	1920	160.61	8	8.1	2	15	18	1.44338	13.1531	37.9784	9.11272	0.016559	26.3121	0.0063	2.88741	0.0252552	35	52.575
IGFBP7	3590	28.86	18	55.2	18	134	19	12.9904	117.501	40.0884	9.04522	0.001518	3.08599	0.0193	-2.93106	0.00689056	171	170.58
FSTL1	3287	34.985	21	54.5	11	75	11	7.9386	65.7657	23.209	8.28429	0.002966	2.92357	0.03955	-2.83362	0.0139364	97	96.9133
FBN1	2582	312.24	99	48.2	45	304	64	32.4761	266.57	135.034	8.2082	0.000655	4.15796	0.00348	-1.97409	0.00615656	413	434.081
LAMC1	2154	177.6	59	45.5	21	140	22	15.1555	122.763	46.4181	8.1002	0.001523	3.06279	0.01652	-2.64471	0.00775524	183	184.336
COL3A1	1919	138.56	8	12.6	5	32	18	3.60846	28.06	37.9784	7.77619	0.007772	10.5249	0.00779	1.35347	0.318807	55	69.6469
LOXL2	5432	86.724	25	40.1	13	80	23	9.38198	70.1501	48.528	7.4771	0.002911	5.17247	0.00888	-1.44556	0.11219	116	128.06
COL18A1	2630	135.76	12	11.9	3	18	19	2.16507	15.7838	40.0884	7.29018	0.015211	18.5159	0.00627	2.53985	0.0297508	40	58.0372
PROCR	5316	26.671	5	26.1	4	23	10	2.88676	20.1681	21.0991	6.98642	0.011883	7.30892	0.01774	1.04616	0.906756	37	44.154
THBS1	2065	129.38	23	68	141	786	624	101.758	689.224	1316.59	6.77314	0.000261	12.9383	0.00016	1.91024	0.00115036	1551	2107.57
HHIP	4527	78.851	28	41.6	15	83	67	10.8254	72.7807	141.364	6.72316	0.002968	13.0586	0.00173	1.94233	0.0131291	165	224.97
COL4A2	2083	167.55	24	20.9	10	55	46	7.21691	48.2282	97.056	6.68266	0.004671	13.4484	0.00258	2.01243	0.018258	111	152.501
FLRT2	1504	74.048	16	29.5	5	27	10	3.60846	23.6756	21.0991	6.56116	0.010342	5.84714	0.02052	-1.12211	0.756809	42	48.3832
PTGFRN	5153	98.555	15	15.9	2	10	9	1.44338	8.76876	18.9892	6.07515	0.033184	13.1561	0.01543	2.16555	0.10724	21	29.2014
EFEMP1	3286	53.722	6	55.9	47	230	35	33.9195	201.681	73.847	5.94589	0.00106	2.17713	0.01842	-2.73107	0.0042338	312	309.448
SERPINE1	1999	45.059	29	62.2	119	575	348	85.8812	504.204	734.25	5.87094	0.000398	8.5496	0.00034	1.45626	0.00623544	1042	1324.33
CLEC14A	3977	51.635	16	31.6	5	24	23	3.60846	21.045	48.528	5.83214	0.012762	13.4484	0.00549	2.30591	0.0291005	52	73.1815
COL8A1	2462	73.363	9	11.3	6	24	14	4.33015	21.045	29.5388	4.86012	0.014745	6.82166	0.0127	1.4036	0.328553	44	54.914
HSPG2	3148	468.83	158	48.2	99	365	825	71.4474	320.06	1740.68	4.47965	0.0008	24.3631	0.0001	5.43861	0.00019153	1289	2132.19
SULF1	4055	101.03	13	13.3	9	30	16	6.49522	26.3063	33.7586	4.0501	0.013675	5.19746	0.01325	1.28329	0.433331	55	66.5601
CYR61	1412	42.026	22	55.6	16	52	53	11.5471	45.5975	111.825	3.94884	0.007605	9.68432	0.00247	2.45244	0.00989064	121	168.97
FN1	1937	262.62	109	56.7	234	692	1531	168.876	606.798	3230.28	3.59316	0.0005	19.1281	6e-05	5.32348	9.91e-05	2457	4005.95
FERMT2	4385	77.86	22	31.2	14	31	15	10.1037	27.1831	31.6487	2.69042	0.02301	3.1324	0.02476	1.16428	0.6366	60	68.9355
MCAM	2681	71.607	24	36.1	29	58	33	20.929	50.8588	69.6271	2.43006	0.013651	3.32682	0.00933	1.36903	0.162183	120	141.415
ALCAM	3389	63.664	21	38.9	23	42	29	16.5989	36.8288	61.1875	2.21875	0.023961	3.68624	0.00951	1.6614	0.060078	94	114.615
MSN	2442	67.819	31	62.2	118	213	86	85.1595	186.775	181.453	2.19323	0.003975	2.13074	0.00703	-1.02933	0.822729	417	453.387
CSRP1	2354	20.567	12	64.8	40	70	26	28.8676	61.3813	54.8578	2.1263	0.014806	1.90032	0.03775	-1.11892	0.62635	136	145.107
CCT7	4591	59.366	27	47.7	44	70	38	31.7544	61.3813	80.1767	1.933	0.019079	2.5249	0.01227	1.30621	0.197468	152	173.312
FLNA	2355	280.01	118	65	303	482	160	218.672	422.654	337.586	1.93282	0.002217	1.5438	0.01012	-1.25199	0.0351052	945	978.913
FLNB	1648	275.66	1	69.3	405	600	189	292.285	526.125	398.774	1.80004	0.00215	1.36433	0.01667	-1.31936	0.0171401	1194	1217.18
PGK1	1840	44.614	29	69.8	70	99	53	50.5184	86.8107	111.825	1.7184	0.018824	2.21356	0.01106	1.28815	0.147735	222	249.154
LGALS1	2105	14.716	10	70.4	93	130	52	67.1173	113.994	109.716	1.69843	0.01441	1.63468	0.02867	-1.03899	0.817467	275	290.827
VIM	2092	53.651	50	86.3	438	607	435	316.101	532.264	917.812	1.68384	0.002663	2.90354	0.00066	1.72436	0.00235724	1480	1766.18
CLIC4	5482	28.772	16	67.2	39	54	25	28.1459	47.3513	52.7478	1.68235	0.041203	1.87408	0.04136	1.11397	0.662053	118	128.245
WDR1	1627	66.193	30	64.4	92	119	65	66.3956	104.348	137.144	1.57161	0.021894	2.06557	0.01038	1.3143	0.0904788	276	307.888
HSP90AA1	2062	84.659	33	57.5	186	240	177	134.235	210.45	373.455	1.56778	0.009968	2.78211	0.00189	1.77455	0.00581419	603	718.139
TLN1	5427	269.76	102	49	203	259	118	146.503	227.111	248.97	1.55021	0.009623	1.69941	0.00961	1.09625	0.416164	580	622.584
LDHA	1828	36.688	20	60.5	60	74	35	43.3015	64.8888	73.847	1.49854	0.048114	1.70542	0.03864	1.13805	0.537282	169	182.037
ANXA1	1965	38.714	24	62.4	63	77	52	45.4665	67.5194	109.716	1.48504	0.048173	2.4131	0.00941	1.62495	0.0326717	192	222.701
PFN1	2057	15.054	10	75	86	105	50	62.0654	92.072	105.496	1.48347	0.033601	1.69975	0.02567	1.1458	0.438251	241	259.633
ENO1	2032	47.168	29	69.4	161	185	145	116.192	162.222	305.937	1.39615	0.024741	2.63303	0.00257	1.88592	0.00600642	491	584.352
PKM	2223	57.936	5	73.1	189	213	142	136.4	186.775	299.608	1.36932	0.023865	2.19654	0.00375	1.60411	0.0108487	544	622.782
HSPA8	2156	70.897	30	57.3	192	204	141	138.565	178.883	297.498	1.29097	0.039338	2.147	0.00399	1.66309	0.00945761	537	614.945

## Sheet: Figure 1i
Figure 1i
					Left panel	Right panel
Gene Name	Peptide	SignalP score	GO related to secretion	Number of GO	TEC.marker	TargetP	TargetP score
ADAM10	noTM	0.86	GO:0005798 GO:0097038 GO:0070062 GO:0005794 GO:0035579 GO:0070821	6	Y	Signal peptide	1
ADAMTS7	noTM	0.679		0		Signal peptide	2
ALCAM	noTM	0.791	GO:0070062	1	Y	Signal peptide	1
BGN	noTM	0.798	GO:0070062 GO:0005796 GO:0030133 GO:0031012	4	Y	Signal peptide	1
BMP1	noTM	0.717		0	Y	Signal peptide	2
CCDC80	noTM	0.775		0		Signal peptide	2
CLEC14A	noTM	0.785		0	Y	Signal peptide	2
CLSTN1	noTM	0.83		0		Signal peptide	3
COL18A1	noTM	0.928	GO:0070062 GO:0031012	2	Y	Signal peptide	1
COL3A1	noTM	0.866	GO:0005586 GO:0031012	2	Y	Signal peptide	1
COL4A1	noTM	0.654	GO:0031012 GO:0005604 GO:0005587	3	Y	Signal peptide	1
COL4A2	noTM	0.74	GO:0031012 GO:0005587 GO:0070062	3	Y	Signal peptide	4
COL8A1	noTM	0.644	GO:0005591 GO:0031012	2	Y	Signal peptide	1
CTGF	noTM	0.879	GO:0031012	1	Y	Signal peptide	2
CYR61	noTM	0.902	GO:0031012	1	Y	Signal peptide	2
ECM1	noTM	0.734	GO:0031089 GO:0031012 GO:0070062	3		Signal peptide	2
EFEMP1	noTM	0.848	GO:0031012 GO:0070062	2		Signal peptide	1
FAT1	noTM	0.9	GO:0070062	1		Signal peptide	1
FBLN1	noTM	0.869	GO:0031012 GO:0070062 GO:0071953	3		Signal peptide	1
FBLN2	noTM	0.88	GO:0031012 GO:1903561	2	Y	Signal peptide	1
FBN1	noTM	0.617	GO:0001527 GO:0005604 GO:0031012	3	Y	Signal peptide	2
FBN2	noTM	0.844	GO:0031012 GO:0001527	2	Y	Signal peptide	2
FLRT2	noTM	0.674	GO:0031012 GO:0070062	2	Y	Signal peptide	2
FN1	noTM	0.598	GO:0031093 GO:0070062 GO:0072562 GO:0031012 GO:0005577	5	Y	Signal peptide	2
FSTL1	noTM	0.939	GO:0070062	1		Signal peptide	1
GDF15	noTM	0.835	GO:0005794 GO:0070062	2		Signal peptide	1
GDF6	noTM	0.593		0	Y	Signal peptide	1
HHIP	noTM	0.764		0		Signal peptide	1
HMCN1	noTM	0.773	GO:0070062	1		Signal peptide	1
HSPG2	noTM	0.873	GO:0070062 GO:0005604 GO:0005796	3	Y	Signal peptide	2
HTRA1	noTM	0.936	GO:0070062	1		Signal peptide	2
IGFBP7	noTM	0.828	GO:0070062	1	Y	Signal peptide	1
INHBA	noTM	0.874	GO:0043512 GO:0042701	2		Signal peptide	1
LAMA4	noTM	0.829	GO:0070062 GO:0005604	2	Y	Signal peptide	1
LAMC1	noTM	0.734	GO:0043259 GO:0070062 GO:0005606 GO:0043260 GO:0005604	5	Y	Signal peptide	4
LOXL2	noTM	0.892	GO:0005783 GO:0005604	2	Y	Signal peptide	1
LRRC17	noTM	0.704	GO:0031012	1	Y	Signal peptide	3
LTBP1	noTM	0.843	GO:0031012 GO:0001527	2		Signal peptide	3
LTBP2	noTM	0.65	GO:0031012 GO:0070062	2	Y	Mitochondrial targeting peptide	5
MATN2	noTM	0.698	GO:0031012	1		Signal peptide	2
MCAM	noTM	0.846		0	Y	Signal peptide	1
MFAP2	noTM	0.821	GO:0001527	1	Y	Signal peptide	1
MMP1	noTM	0.792		0	Y	Signal peptide	1
MMP2	noTM	0.812		0	Y	Signal peptide	2
MMRN1	noTM	0.74	GO:0031093 GO:0031012	2	Y	Signal peptide	2
NID1	noTM	0.767	GO:0005604 GO:0070062	2	Y	Signal peptide	3
NID2	noTM	0.816	GO:0005604 GO:0070062	2	Y	Signal peptide	1
PLAUR	noTM	0.876	GO:0005789 GO:0035579	2	Y	Signal peptide	1
POSTN	noTM	0.892	GO:0005802 GO:0031012	2	Y	Signal peptide	1
PROCR	noTM	0.722	GO:0070062	1		Signal peptide	2
PRSS23	noTM	0.873	GO:0070062	1		Signal peptide	1
PTGFRN	noTM	0.814		0	Y	Signal peptide	5
PTPRF	noTM	0.717	GO:0070062	1		Signal peptide	1
PTX3	noTM	0.93	GO:0035580 GO:1904724	2	Y	Signal peptide	2
QSOX1	noTM	0.927	GO:0005794 GO:0070062 GO:1904724 GO:0031093 GO:0035580 GO:0045171 GO:0030173	7		Signal peptide	1
SEMA3C	noTM	0.699	GO:0070062	1		Signal peptide	2
SERPINE1	noTM	0.797	GO:0070062 GO:0031093	2	Y	Signal peptide	1
SLC39A10	noTM	0.71		0		Signal peptide	1
SPARC	noTM	0.939	GO:0031092 GO:0031091 GO:0031093	3	Y	Signal peptide	1
SPOCK1	noTM	0.583		0		Signal peptide	2
SRPX2	noTM	0.699		0		Signal peptide	1
SULF1	noTM	0.662	GO:0005783 GO:0005794	2	Y	Signal peptide	2
TGFBI	noTM	0.886	GO:0005802 GO:0070062 GO:0031012	3	Y	Signal peptide	2
THBS1	noTM	0.742	GO:0031012 GO:0030141 GO:0031093 GO:0070062 GO:0005577 GO:0005783 GO:0031091	7	Y	Signal peptide	2
VCAN	noTM	0.7	GO:0031012 GO:0005796	2	Y	Signal peptide	2
ANXA1	Secreted		GO:0050482 GO:0031901 GO:0070062 GO:0030073 GO:0070459 GO:0005768 GO:0031313	7		Other secretory pathway	2
CCT7	-		GO:0070062	1		Other secretory pathway	2
CLIC4	-		GO:0070062	1		Other secretory pathway	2
CSRP1	-		GO:0070062	1		Other secretory pathway	2
ENO1	-		GO:0070062	2	Y	Other secretory pathway	2
FLNB	-		GO:0070062	1		Other secretory pathway	1
HSP90AA1	-		GO:0034774 GO:1904813 GO:0070062	3	Y	Other secretory pathway	1
HSPA8	-		GO:0070062 GO:0072562 GO:0034774 GO:1904813	4		Other secretory pathway	2
LDHA	-		GO:0070062	1		Other secretory pathway	2
LGALS1	Secreted		GO:0070062	1	Y	Other secretory pathway	3
MSN	-		GO:0070062 GO:0072562	2		Other secretory pathway	2
PFN1	-		GO:0070062 GO:0072562	2		Other secretory pathway	1
PGK1	-		GO:0070062	1		Other secretory pathway	3
PKM	-		GO:0070062 GO:1903561 GO:0034774 GO:1904813	4	Y	Other secretory pathway	2
WDR1	-		GO:0070062	1		Other secretory pathway	2
FLNA	-		GO:0070062	1		Unknown	4
TLN1	-		GO:0070062	1		Unknown	4
VIM	-		GO:0070062	1	Y	Unknown	3
FERMT2	-		NA			Unknown	-

## Sheet: Figure 1j
Figure 1j
#node1	node2	node1_string_id	node2_string_id	neighborhood_on_chromosome	gene_fusion	phylogenetic_cooccurrence	homology	coexpression	experimentally_determined_interaction	database_annotated	automated_textmining	combined_score
ADAM10	LGALS1	9606.ENSP00000260408	9606.ENSP00000215909	0	0	0	0	0	0	0.9	0.041	0.9
ADAM10	MMP2	9606.ENSP00000260408	9606.ENSP00000219070	0	0	0	0	0	0	0	0.495	0.495
ADAM10	LAMC1	9606.ENSP00000260408	9606.ENSP00000258341	0	0	0	0	0.061	0	0.9	0.106	0.908
ADAM10	IGFBP7	9606.ENSP00000260408	9606.ENSP00000295666	0	0	0	0	0	0	0.9	0.043	0.9
ADAM10	CYR61	9606.ENSP00000260408	9606.ENSP00000398736	0	0	0	0	0.063	0	0.9	0.068	0.905
ADAM10	PLAUR	9606.ENSP00000260408	9606.ENSP00000339328	0	0	0	0	0	0	0.9	0.145	0.91
ADAM10	VCAN	9606.ENSP00000260408	9606.ENSP00000265077	0	0	0	0	0.061	0	0.9	0.147	0.912
ADAM10	FBN1	9606.ENSP00000260408	9606.ENSP00000325527	0	0	0	0	0	0.263	0.9	0.131	0.93
ADAM10	FN1	9606.ENSP00000260408	9606.ENSP00000346839	0	0	0	0	0.049	0	0.9	0.449	0.943
BGN	NID2	9606.ENSP00000327336	9606.ENSP00000216286	0	0	0	0	0.23	0.059	0	0.4	0.527
BGN	MMP2	9606.ENSP00000327336	9606.ENSP00000219070	0	0	0	0	0.381	0	0	0.494	0.673
BGN	SERPINE1	9606.ENSP00000327336	9606.ENSP00000223095	0	0	0	0	0.15	0	0	0.372	0.444
BGN	SPARC	9606.ENSP00000327336	9606.ENSP00000231061	0	0	0	0	0.354	0	0	0.638	0.756
BGN	SULF1	9606.ENSP00000327336	9606.ENSP00000260128	0	0	0	0	0.221	0	0	0.267	0.404
BGN	THBS1	9606.ENSP00000327336	9606.ENSP00000260356	0	0	0	0	0.106	0	0	0.452	0.49
BGN	NID1	9606.ENSP00000327336	9606.ENSP00000264187	0	0	0	0	0.216	0.059	0	0.473	0.577
BGN	VCAN	9606.ENSP00000327336	9606.ENSP00000265077	0	0	0	0	0.084	0.085	0.9	0.847	0.985
BGN	IGFBP7	9606.ENSP00000327336	9606.ENSP00000295666	0	0	0	0	0.23	0.157	0	0.184	0.424
BGN	COL3A1	9606.ENSP00000327336	9606.ENSP00000304408	0	0	0	0	0.543	0.082	0	0.557	0.798
BGN	MMP1	9606.ENSP00000327336	9606.ENSP00000322788	0	0	0	0	0.098	0	0	0.471	0.502
BGN	FBN1	9606.ENSP00000327336	9606.ENSP00000325527	0	0	0	0	0.267	0.051	0	0.563	0.67
BGN	FBLN2	9606.ENSP00000327336	9606.ENSP00000384169	0	0	0	0	0.285	0.051	0	0.388	0.549
BGN	COL4A1	9606.ENSP00000327336	9606.ENSP00000364979	0	0	0	0	0.421	0.082	0	0.389	0.646
BGN	CTGF	9606.ENSP00000327336	9606.ENSP00000356954	0	0	0	0	0.291	0	0	0.523	0.647
BGN	COL4A2	9606.ENSP00000327336	9606.ENSP00000353654	0	0	0	0	0.342	0.405	0	0.318	0.71
BGN	POSTN	9606.ENSP00000327336	9606.ENSP00000369071	0	0	0	0	0.409	0	0	0.563	0.731
BGN	MFAP2	9606.ENSP00000327336	9606.ENSP00000364685	0	0	0	0	0.131	0.379	0	0.655	0.797
BGN	FN1	9606.ENSP00000327336	9606.ENSP00000346839	0	0	0	0	0.394	0	0	0.695	0.807
BGN	HSPG2	9606.ENSP00000327336	9606.ENSP00000363827	0	0	0	0	0.173	0.086	0.9	0.736	0.977
COL3A1	NID2	9606.ENSP00000304408	9606.ENSP00000216286	0	0	0	0	0.296	0.057	0	0.405	0.57
COL3A1	MMP2	9606.ENSP00000304408	9606.ENSP00000219070	0	0	0	0	0.482	0	0	0.552	0.758
COL3A1	SERPINE1	9606.ENSP00000304408	9606.ENSP00000223095	0	0	0	0	0.116	0.062	0	0.417	0.475
COL3A1	LAMA4	9606.ENSP00000304408	9606.ENSP00000230538	0	0	0	0	0.282	0	0	0.336	0.503
COL3A1	SPARC	9606.ENSP00000304408	9606.ENSP00000231061	0	0	0	0	0.573	0.456	0	0.496	0.873
COL3A1	LAMC1	9606.ENSP00000304408	9606.ENSP00000258341	0	0	0	0	0.156	0	0	0.455	0.521
COL3A1	SULF1	9606.ENSP00000304408	9606.ENSP00000260128	0	0	0	0	0.633	0	0	0.233	0.707
COL3A1	THBS1	9606.ENSP00000304408	9606.ENSP00000260356	0	0	0	0	0.155	0.335	0	0.418	0.644
COL3A1	COL8A1	9606.ENSP00000304408	9606.ENSP00000261037	0	0	0	0.71	0.141	0	0.9	0.489	0.922
COL3A1	LTBP2	9606.ENSP00000304408	9606.ENSP00000261978	0	0	0	0	0.276	0.063	0	0.29	0.476
COL3A1	NID1	9606.ENSP00000304408	9606.ENSP00000264187	0	0	0	0	0.245	0.057	0	0.393	0.531
COL3A1	VCAN	9606.ENSP00000304408	9606.ENSP00000265077	0	0	0	0	0.121	0	0	0.474	0.518
COL3A1	IGFBP7	9606.ENSP00000304408	9606.ENSP00000295666	0	0	0	0	0.259	0	0	0.23	0.405
COL3A1	FBLN2	9606.ENSP00000304408	9606.ENSP00000384169	0	0	0	0	0.268	0.063	0	0.311	0.486
COL3A1	LOXL2	9606.ENSP00000304408	9606.ENSP00000373783	0	0	0	0	0.174	0	0	0.418	0.499
COL3A1	MMP1	9606.ENSP00000304408	9606.ENSP00000322788	0	0	0	0	0.088	0	0	0.483	0.508
COL3A1	VIM	9606.ENSP00000304408	9606.ENSP00000446007	0	0	0	0	0.166	0.067	0	0.44	0.526
COL3A1	HSPG2	9606.ENSP00000304408	9606.ENSP00000363827	0	0	0	0	0.203	0.157	0	0.389	0.553
COL3A1	FBN2	9606.ENSP00000304408	9606.ENSP00000424571	0	0	0	0	0.237	0.063	0	0.429	0.556
COL3A1	CTGF	9606.ENSP00000304408	9606.ENSP00000356954	0	0	0	0	0.231	0	0	0.772	0.817
COL3A1	FN1	9606.ENSP00000304408	9606.ENSP00000346839	0	0	0	0	0.344	0	0	0.778	0.848
COL3A1	POSTN	9606.ENSP00000304408	9606.ENSP00000369071	0	0	0	0	0.798	0	0	0.561	0.907
COL3A1	FBN1	9606.ENSP00000304408	9606.ENSP00000325527	0	0	0	0	0.857	0.063	0	0.68	0.953
COL3A1	COL4A2	9606.ENSP00000304408	9606.ENSP00000353654	0	0	0	0.703	0.53	0	0.9	0.61	0.959
COL3A1	COL4A1	9606.ENSP00000304408	9606.ENSP00000364979	0	0	0	0.717	0.57	0	0.9	0.731	0.964
COL4A1	NID2	9606.ENSP00000364979	9606.ENSP00000216286	0	0	0	0	0.262	0.331	0	0.485	0.723
COL4A1	MMP2	9606.ENSP00000364979	9606.ENSP00000219070	0	0	0	0	0.357	0.189	0	0.433	0.679
COL4A1	SERPINE1	9606.ENSP00000364979	9606.ENSP00000223095	0	0	0	0	0.143	0.062	0	0.329	0.413
COL4A1	LAMA4	9606.ENSP00000364979	9606.ENSP00000230538	0	0	0	0	0.202	0	0	0.483	0.57
COL4A1	SPARC	9606.ENSP00000364979	9606.ENSP00000231061	0	0	0	0	0.599	0.181	0	0.487	0.817
COL4A1	LAMC1	9606.ENSP00000364979	9606.ENSP00000258341	0	0	0	0	0.321	0	0	0.568	0.694
COL4A1	THBS1	9606.ENSP00000364979	9606.ENSP00000260356	0	0	0	0	0.115	0.333	0	0.399	0.614
COL4A1	COL8A1	9606.ENSP00000364979	9606.ENSP00000261037	0	0	0	0.721	0.116	0	0.9	0.574	0.922
COL4A1	NID1	9606.ENSP00000364979	9606.ENSP00000264187	0	0	0	0	0.341	0.389	0	0.565	0.81
COL4A1	FBN1	9606.ENSP00000364979	9606.ENSP00000325527	0	0	0	0	0.352	0.063	0	0.482	0.658
COL4A1	FN1	9606.ENSP00000364979	9606.ENSP00000346839	0	0	0	0	0.346	0.313	0	0.561	0.785
COL4A1	COL4A2	9606.ENSP00000364979	9606.ENSP00000353654	0	0	0	0.886	0.963	0.886	0.9	0.87	0.999
COL4A1	CTGF	9606.ENSP00000364979	9606.ENSP00000356954	0	0	0	0	0.346	0	0	0.426	0.608
COL4A1	HSPG2	9606.ENSP00000364979	9606.ENSP00000363827	0	0	0	0	0.242	0.157	0	0.656	0.761
COL4A1	LOXL2	9606.ENSP00000364979	9606.ENSP00000373783	0	0	0	0	0.235	0	0	0.313	0.452
COL4A1	CYR61	9606.ENSP00000364979	9606.ENSP00000398736	0	0	0	0	0.341	0	0	0.223	0.466
COL4A1	POSTN	9606.ENSP00000364979	9606.ENSP00000369071	0	0	0	0	0.351	0	0	0.354	0.562
COL4A1	FBLN2	9606.ENSP00000364979	9606.ENSP00000384169	0	0	0	0	0.161	0.357	0	0.326	0.605
COL4A2	NID2	9606.ENSP00000353654	9606.ENSP00000216286	0	0	0	0	0.292	0.057	0	0.483	0.625
COL4A2	MMP2	9606.ENSP00000353654	9606.ENSP00000219070	0	0	0	0	0.357	0.141	0	0.355	0.613
COL4A2	LAMA4	9606.ENSP00000353654	9606.ENSP00000230538	0	0	0	0	0.192	0	0	0.512	0.589
COL4A2	SPARC	9606.ENSP00000353654	9606.ENSP00000231061	0	0	0	0	0.58	0.181	0	0.39	0.772
COL4A2	LAMC1	9606.ENSP00000353654	9606.ENSP00000258341	0	0	0	0	0.299	0	0	0.561	0.679
COL4A2	THBS1	9606.ENSP00000353654	9606.ENSP00000260356	0	0	0	0	0.12	0.08	0	0.422	0.492
COL4A2	COL8A1	9606.ENSP00000353654	9606.ENSP00000261037	0	0	0	0.683	0.098	0	0.9	0.584	0.922
COL4A2	NID1	9606.ENSP00000353654	9606.ENSP00000264187	0	0	0	0	0.299	0.057	0	0.594	0.708
COL4A2	FBN1	9606.ENSP00000353654	9606.ENSP00000325527	0	0	0	0	0.243	0.063	0	0.385	0.526
COL4A2	FN1	9606.ENSP00000353654	9606.ENSP00000346839	0	0	0	0	0.345	0.313	0	0.484	0.748
COL4A2	POSTN	9606.ENSP00000353654	9606.ENSP00000369071	0	0	0	0	0.309	0	0	0.295	0.492
COL4A2	CYR61	9606.ENSP00000353654	9606.ENSP00000398736	0	0	0	0	0.344	0	0	0.264	0.497
COL4A2	CTGF	9606.ENSP00000353654	9606.ENSP00000356954	0	0	0	0	0.344	0	0	0.338	0.548
COL4A2	FBLN2	9606.ENSP00000353654	9606.ENSP00000384169	0	0	0	0	0.171	0.357	0	0.273	0.579
COL4A2	HSPG2	9606.ENSP00000353654	9606.ENSP00000363827	0	0	0	0	0.275	0.157	0	0.607	0.739
COL8A1	LAMA4	9606.ENSP00000261037	9606.ENSP00000230538	0	0	0	0	0.15	0	0	0.326	0.403
COL8A1	POSTN	9606.ENSP00000261037	9606.ENSP00000369071	0	0	0	0	0.212	0	0	0.297	0.422
CTGF	MMP2	9606.ENSP00000356954	9606.ENSP00000219070	0	0	0	0	0.261	0	0	0.677	0.751
CTGF	SERPINE1	9606.ENSP00000356954	9606.ENSP00000223095	0	0	0	0	0.228	0	0	0.71	0.766
CTGF	SPARC	9606.ENSP00000356954	9606.ENSP00000231061	0	0	0	0	0.25	0	0	0.588	0.678
CTGF	THBS1	9606.ENSP00000356954	9606.ENSP00000260356	0	0	0	0	0.19	0	0	0.692	0.74
CTGF	VCAN	9606.ENSP00000356954	9606.ENSP00000265077	0	0	0	0	0.065	0	0	0.448	0.461
CTGF	IGFBP7	9606.ENSP00000356954	9606.ENSP00000295666	0	0	0	0	0.178	0	0	0.756	0.79
CTGF	MMP1	9606.ENSP00000356954	9606.ENSP00000322788	0	0	0	0	0.098	0	0	0.558	0.584
CTGF	FBN1	9606.ENSP00000356954	9606.ENSP00000325527	0	0	0	0	0.18	0	0	0.7	0.743
CTGF	FN1	9606.ENSP00000356954	9606.ENSP00000346839	0	0	0	0	0.309	0.294	0	0.905	0.949
CTGF	LOXL2	9606.ENSP00000356954	9606.ENSP00000373783	0	0	0	0	0.164	0	0	0.403	0.479
CTGF	POSTN	9606.ENSP00000356954	9606.ENSP00000369071	0	0	0	0	0.261	0	0	0.588	0.682
CTGF	HSPG2	9606.ENSP00000356954	9606.ENSP00000363827	0	0	0	0	0.188	0.379	0	0.428	0.686
CTGF	CYR61	9606.ENSP00000356954	9606.ENSP00000398736	0	0	0	0.931	0.814	0	0	0.878	0.825
CYR61	LGALS1	9606.ENSP00000398736	9606.ENSP00000215909	0	0	0	0	0.089	0	0.9	0.074	0.908
CYR61	MMP2	9606.ENSP00000398736	9606.ENSP00000219070	0	0	0	0	0.198	0	0	0.317	0.429
CYR61	SERPINE1	9606.ENSP00000398736	9606.ENSP00000223095	0	0	0	0	0.287	0	0	0.412	0.563
CYR61	SPARC	9606.ENSP00000398736	9606.ENSP00000231061	0	0	0	0	0.131	0	0	0.63	0.664
CYR61	LAMC1	9606.ENSP00000398736	9606.ENSP00000258341	0	0	0	0	0.221	0.058	0.9	0	0.92
CYR61	THBS1	9606.ENSP00000398736	9606.ENSP00000260356	0	0	0	0	0.2	0	0	0.532	0.61
CYR61	VCAN	9606.ENSP00000398736	9606.ENSP00000265077	0	0	0	0	0.061	0	0.9	0.222	0.92
CYR61	IGFBP7	9606.ENSP00000398736	9606.ENSP00000295666	0	0	0	0	0.108	0	0.9	0.8	0.98
CYR61	FBN1	9606.ENSP00000398736	9606.ENSP00000325527	0	0	0	0	0.154	0	0.9	0.164	0.923
CYR61	PLAUR	9606.ENSP00000398736	9606.ENSP00000339328	0	0	0	0	0.062	0	0	0.528	0.538
CYR61	FN1	9606.ENSP00000398736	9606.ENSP00000346839	0	0	0	0	0.295	0	0.9	0.455	0.958
CYR61	HSPG2	9606.ENSP00000398736	9606.ENSP00000363827	0	0	0	0	0.192	0	0	0.296	0.406
CYR61	POSTN	9606.ENSP00000398736	9606.ENSP00000369071	0	0	0	0	0.162	0	0	0.34	0.423
ENO1	VIM	9606.ENSP00000234590	9606.ENSP00000446007	0	0	0	0	0.063	0.179	0	0.354	0.459
ENO1	HSP90AA1	9606.ENSP00000234590	9606.ENSP00000335153	0	0	0	0	0.174	0	0	0.476	0.548
ENO1	PKM	9606.ENSP00000234590	9606.ENSP00000320171	0	0	0	0	0.711	0	0.9	0.774	0.992
FBLN2	NID2	9606.ENSP00000384169	9606.ENSP00000216286	0	0	0	0.547	0.17	0.057	0	0.717	0.445
FBLN2	MMP2	9606.ENSP00000384169	9606.ENSP00000219070	0	0	0	0	0.26	0.076	0	0.296	0.477
FBLN2	SPARC	9606.ENSP00000384169	9606.ENSP00000231061	0	0	0	0	0.171	0	0	0.313	0.406
FBLN2	LAMC1	9606.ENSP00000384169	9606.ENSP00000258341	0	0	0	0	0.084	0.054	0	0.473	0.503
FBLN2	THBS1	9606.ENSP00000384169	9606.ENSP00000260356	0	0	0	0	0.089	0.123	0	0.38	0.461
FBLN2	NID1	9606.ENSP00000384169	9606.ENSP00000264187	0	0	0	0.543	0.151	0.352	0	0.782	0.63
FBLN2	VCAN	9606.ENSP00000384169	9606.ENSP00000265077	0	0	0	0	0.088	0.294	0	0.587	0.711
FBLN2	FBN1	9606.ENSP00000384169	9606.ENSP00000325527	0	0	0	0.595	0.161	0.379	0	0.808	0.633
FBLN2	FN1	9606.ENSP00000384169	9606.ENSP00000346839	0	0	0	0	0.159	0.379	0	0.54	0.739
FBLN2	HSPG2	9606.ENSP00000384169	9606.ENSP00000363827	0	0	0	0	0.159	0.402	0	0.636	0.801
FBLN2	MFAP2	9606.ENSP00000384169	9606.ENSP00000364685	0	0	0	0	0.098	0	0.9	0.53	0.953
FBLN2	POSTN	9606.ENSP00000384169	9606.ENSP00000369071	0	0	0	0	0.231	0	0	0.426	0.54
FBN1	LGALS1	9606.ENSP00000325527	9606.ENSP00000215909	0	0	0	0	0.096	0	0.9	0.164	0.917
FBN1	NID2	9606.ENSP00000325527	9606.ENSP00000216286	0	0	0	0.544	0.313	0.057	0	0.417	0.445
FBN1	MMP2	9606.ENSP00000325527	9606.ENSP00000219070	0	0	0	0	0.445	0.076	0	0.511	0.727
FBN1	SERPINE1	9606.ENSP00000325527	9606.ENSP00000223095	0	0	0	0	0.154	0	0	0.324	0.404
FBN1	SPARC	9606.ENSP00000325527	9606.ENSP00000231061	0	0	0	0	0.277	0	0	0.444	0.581
FBN1	LAMC1	9606.ENSP00000325527	9606.ENSP00000258341	0	0	0	0	0.171	0.054	0.9	0.284	0.936
FBN1	THBS1	9606.ENSP00000325527	9606.ENSP00000260356	0	0	0	0	0.117	0.123	0	0.508	0.586
FBN1	LTBP2	9606.ENSP00000325527	9606.ENSP00000261978	0	0	0	0.648	0.178	0	0	0.809	0.41
FBN1	NID1	9606.ENSP00000325527	9606.ENSP00000264187	0	0	0	0.546	0.221	0.057	0	0.53	0.411
FBN1	VCAN	9606.ENSP00000325527	9606.ENSP00000265077	0	0	0	0	0.1	0.379	0.9	0.742	0.983
FBN1	IGFBP7	9606.ENSP00000325527	9606.ENSP00000295666	0	0	0	0	0.144	0	0.9	0.136	0.919
FBN1	MMP1	9606.ENSP00000325527	9606.ENSP00000322788	0	0	0	0	0.097	0.076	0	0.398	0.453
FBN1	LOXL2	9606.ENSP00000325527	9606.ENSP00000373783	0	0	0	0	0.298	0.059	0	0.34	0.526
FBN1	POSTN	9606.ENSP00000325527	9606.ENSP00000369071	0	0	0	0	0.332	0	0	0.544	0.682
FBN1	HSPG2	9606.ENSP00000325527	9606.ENSP00000363827	0	0	0	0	0.184	0.402	0	0.568	0.771
FBN1	FBN2	9606.ENSP00000325527	9606.ENSP00000424571	0	0	0	0.974	0.11	0.379	0.9	0.863	0.941
FBN1	MFAP2	9606.ENSP00000325527	9606.ENSP00000364685	0	0	0	0	0.125	0.379	0.9	0.768	0.985
FBN1	FN1	9606.ENSP00000325527	9606.ENSP00000346839	0	0	0	0	0.343	0.294	0.9	0.806	0.989
FBN2	VCAN	9606.ENSP00000424571	9606.ENSP00000265077	0	0	0	0	0.107	0	0	0.397	0.439
FBN2	FN1	9606.ENSP00000424571	9606.ENSP00000346839	0	0	0	0	0.098	0.294	0	0.453	0.621
FBN2	HSPG2	9606.ENSP00000424571	9606.ENSP00000363827	0	0	0	0	0.109	0.078	0	0.39	0.456
FBN2	MFAP2	9606.ENSP00000424571	9606.ENSP00000364685	0	0	0	0	0.117	0.379	0.9	0.673	0.979
FN1	LGALS1	9606.ENSP00000346839	9606.ENSP00000215909	0	0	0	0	0.11	0.08	0.9	0.315	0.936
FN1	NID2	9606.ENSP00000346839	9606.ENSP00000216286	0	0	0	0	0.253	0	0	0.42	0.549
FN1	MMP2	9606.ENSP00000346839	9606.ENSP00000219070	0	0	0	0.616	0.348	0.128	0	0.875	0.605
FN1	SERPINE1	9606.ENSP00000346839	9606.ENSP00000223095	0	0	0	0	0.295	0	0.9	0.735	0.979
FN1	LAMA4	9606.ENSP00000346839	9606.ENSP00000230538	0	0	0	0	0.184	0	0	0.429	0.514
FN1	SPARC	9606.ENSP00000346839	9606.ENSP00000231061	0	0	0	0	0.279	0.342	0.9	0.675	0.982
FN1	LAMC1	9606.ENSP00000346839	9606.ENSP00000258341	0	0	0	0	0.222	0	0.9	0.44	0.952
FN1	THBS1	9606.ENSP00000346839	9606.ENSP00000260356	0	0	0	0	0.169	0.379	0.9	0.692	0.982
FN1	LTBP2	9606.ENSP00000346839	9606.ENSP00000261978	0	0	0	0	0.221	0	0	0.424	0.532
FN1	NID1	9606.ENSP00000346839	9606.ENSP00000264187	0	0	0	0	0.216	0	0	0.839	0.869
FN1	VCAN	9606.ENSP00000346839	9606.ENSP00000265077	0	0	0	0	0.097	0	0.9	0.694	0.97
FN1	IGFBP7	9606.ENSP00000346839	9606.ENSP00000295666	0	0	0	0	0.138	0	0.9	0.349	0.938
FN1	MMP1	9606.ENSP00000346839	9606.ENSP00000322788	0	0	0	0	0.139	0	0	0.683	0.715
FN1	HSP90AA1	9606.ENSP00000346839	9606.ENSP00000335153	0	0	0	0	0	0.08	0	0.44	0.463
FN1	PLAUR	9606.ENSP00000346839	9606.ENSP00000339328	0	0	0	0	0.061	0	0.9	0.593	0.958
FN1	MFAP2	9606.ENSP00000346839	9606.ENSP00000364685	0	0	0	0	0.152	0	0	0.397	0.466
FN1	LOXL2	9606.ENSP00000346839	9606.ENSP00000373783	0	0	0	0	0.227	0.157	0	0.445	0.606
FN1	VIM	9606.ENSP00000346839	9606.ENSP00000446007	0	0	0	0	0.131	0.08	0	0.688	0.729
FN1	HSPG2	9606.ENSP00000346839	9606.ENSP00000363827	0	0	0	0	0.199	0.305	0	0.719	0.83
FN1	POSTN	9606.ENSP00000346839	9606.ENSP00000369071	0	0	0	0	0.338	0	0	0.802	0.863
HSP90AA1	MMP2	9606.ENSP00000335153	9606.ENSP00000219070	0	0	0	0	0	0.379	0	0.878	0.92
HSP90AA1	PKM	9606.ENSP00000335153	9606.ENSP00000320171	0	0	0	0	0.114	0.074	0	0.658	0.695
HSPG2	NID2	9606.ENSP00000363827	9606.ENSP00000216286	0	0	0	0	0.194	0.408	0.9	0.847	0.991
HSPG2	MMP2	9606.ENSP00000363827	9606.ENSP00000219070	0	0	0	0	0.205	0	0	0.447	0.541
HSPG2	LAMA4	9606.ENSP00000363827	9606.ENSP00000230538	0	0	0	0.543	0.118	0.136	0.9	0.304	0.927
HSPG2	SPARC	9606.ENSP00000363827	9606.ENSP00000231061	0	0	0	0	0.258	0.342	0	0.562	0.767
HSPG2	LAMC1	9606.ENSP00000363827	9606.ENSP00000258341	0	0	0	0.572	0.172	0.136	0.9	0.751	0.946
HSPG2	SULF1	9606.ENSP00000363827	9606.ENSP00000260128	0	0	0	0	0.114	0	0	0.608	0.638
HSPG2	THBS1	9606.ENSP00000363827	9606.ENSP00000260356	0	0	0	0	0.126	0	0	0.49	0.535
HSPG2	LTBP2	9606.ENSP00000363827	9606.ENSP00000261978	0	0	0	0	0.152	0.078	0	0.366	0.461
HSPG2	NID1	9606.ENSP00000363827	9606.ENSP00000264187	0	0	0	0	0.166	0.412	0.9	0.939	0.996
HSPG2	VCAN	9606.ENSP00000363827	9606.ENSP00000265077	0	0	0	0.538	0.063	0.186	0.9	0.709	0.943
HSPG2	IGFBP7	9606.ENSP00000363827	9606.ENSP00000295666	0	0	0	0	0.117	0.311	0	0.116	0.415
HSPG2	POSTN	9606.ENSP00000363827	9606.ENSP00000369071	0	0	0	0	0.169	0	0	0.324	0.414
HSPG2	MFAP2	9606.ENSP00000363827	9606.ENSP00000364685	0	0	0	0	0.098	0	0	0.421	0.456
IGFBP7	LGALS1	9606.ENSP00000295666	9606.ENSP00000215909	0	0	0	0	0.116	0	0.9	0.073	0.91
IGFBP7	MMP2	9606.ENSP00000295666	9606.ENSP00000219070	0	0	0	0	0.196	0	0	0.29	0.405
IGFBP7	SERPINE1	9606.ENSP00000295666	9606.ENSP00000223095	0	0	0	0	0.127	0	0	0.39	0.444
IGFBP7	SPARC	9606.ENSP00000295666	9606.ENSP00000231061	0	0	0	0	0.406	0	0	0.268	0.546
IGFBP7	LAMC1	9606.ENSP00000295666	9606.ENSP00000258341	0	0	0	0	0.096	0	0.9	0.083	0.909
IGFBP7	VCAN	9606.ENSP00000295666	9606.ENSP00000265077	0	0	0	0	0.078	0.191	0.9	0.145	0.927
LAMA4	NID2	9606.ENSP00000230538	9606.ENSP00000216286	0	0	0	0	0.159	0.157	0.9	0.448	0.955
LAMA4	MMP2	9606.ENSP00000230538	9606.ENSP00000219070	0	0	0	0	0.198	0	0	0.287	0.404
LAMA4	LOXL2	9606.ENSP00000230538	9606.ENSP00000373783	0	0	0	0	0.113	0.129	0	0.286	0.401
LAMA4	POSTN	9606.ENSP00000230538	9606.ENSP00000369071	0	0	0	0	0.253	0	0	0.296	0.452
LAMA4	THBS1	9606.ENSP00000230538	9606.ENSP00000260356	0	0	0	0	0.089	0.129	0	0.399	0.481
LAMA4	LAMC1	9606.ENSP00000230538	9606.ENSP00000258341	0	0	0	0.55	0.116	0	0.9	0.718	0.937
LAMA4	NID1	9606.ENSP00000230538	9606.ENSP00000264187	0	0	0	0	0.156	0.157	0.9	0.44	0.954
LAMC1	LGALS1	9606.ENSP00000258341	9606.ENSP00000215909	0	0	0	0	0.096	0	0.9	0.296	0.93
LAMC1	NID2	9606.ENSP00000258341	9606.ENSP00000216286	0	0	0	0	0.172	0.542	0.9	0.778	0.99
LAMC1	SPARC	9606.ENSP00000258341	9606.ENSP00000231061	0	0	0	0	0.155	0	0	0.334	0.414
LAMC1	THBS1	9606.ENSP00000258341	9606.ENSP00000260356	0	0	0	0	0.116	0.181	0	0.312	0.458
LAMC1	VCAN	9606.ENSP00000258341	9606.ENSP00000265077	0	0	0	0	0.063	0	0.9	0.188	0.917
LAMC1	NID1	9606.ENSP00000258341	9606.ENSP00000264187	0	0	0	0	0.203	0.834	0.9	0.674	0.995
LGALS1	VIM	9606.ENSP00000215909	9606.ENSP00000446007	0	0	0	0	0.336	0	0	0.39	0.578
LGALS1	VCAN	9606.ENSP00000215909	9606.ENSP00000265077	0	0	0	0	0.061	0	0.9	0.181	0.916
LOXL2	MMP2	9606.ENSP00000373783	9606.ENSP00000219070	0	0	0	0	0.201	0	0	0.355	0.463
LOXL2	MFAP2	9606.ENSP00000373783	9606.ENSP00000364685	0	0	0	0	0.152	0	0.9	0.137	0.92
LOXL2	POSTN	9606.ENSP00000373783	9606.ENSP00000369071	0	0	0	0	0.158	0	0	0.399	0.473
LTBP2	THBS1	9606.ENSP00000261978	9606.ENSP00000260356	0	0	0	0	0.172	0.123	0	0.42	0.542
LTBP2	POSTN	9606.ENSP00000261978	9606.ENSP00000369071	0	0	0	0	0.293	0	0	0.329	0.506
LTBP2	MFAP2	9606.ENSP00000261978	9606.ENSP00000364685	0	0	0	0	0.068	0	0	0.56	0.572
MFAP2	NID2	9606.ENSP00000364685	9606.ENSP00000216286	0	0	0	0	0.098	0	0	0.393	0.429
MFAP2	VCAN	9606.ENSP00000364685	9606.ENSP00000265077	0	0	0	0	0.073	0	0	0.459	0.477
MFAP2	POSTN	9606.ENSP00000364685	9606.ENSP00000369071	0	0	0	0	0.146	0	0	0.327	0.401
MMP1	MMP2	9606.ENSP00000322788	9606.ENSP00000219070	0	0	0	0.869	0.154	0	0.9	0.921	0.922
MMP1	SERPINE1	9606.ENSP00000322788	9606.ENSP00000223095	0	0	0	0	0.303	0	0	0.576	0.692
MMP1	SPARC	9606.ENSP00000322788	9606.ENSP00000231061	0	0	0	0	0.096	0	0	0.409	0.443
MMP1	THBS1	9606.ENSP00000322788	9606.ENSP00000260356	0	0	0	0	0.152	0	0	0.477	0.538
MMP1	NID1	9606.ENSP00000322788	9606.ENSP00000264187	0	0	0	0	0.091	0	0.9	0.348	0.935
MMP1	VCAN	9606.ENSP00000322788	9606.ENSP00000265077	0	0	0	0	0	0	0	0.449	0.449
MMP1	POSTN	9606.ENSP00000322788	9606.ENSP00000369071	0	0	0	0	0.153	0	0	0.4	0.47
MMP1	PLAUR	9606.ENSP00000322788	9606.ENSP00000339328	0	0	0	0	0.104	0	0	0.52	0.551
MMP2	NID2	9606.ENSP00000219070	9606.ENSP00000216286	0	0	0	0	0.275	0	0	0.212	0.404
MMP2	VCAN	9606.ENSP00000219070	9606.ENSP00000265077	0	0	0	0	0.096	0	0	0.476	0.506
MMP2	VIM	9606.ENSP00000219070	9606.ENSP00000446007	0	0	0	0	0.185	0	0	0.473	0.552
MMP2	NID1	9606.ENSP00000219070	9606.ENSP00000264187	0	0	0	0	0.347	0	0	0.473	0.641
MMP2	SERPINE1	9606.ENSP00000219070	9606.ENSP00000223095	0	0	0	0	0.213	0	0	0.669	0.728
MMP2	PLAUR	9606.ENSP00000219070	9606.ENSP00000339328	0	0	0	0	0.061	0	0	0.776	0.78
MMP2	POSTN	9606.ENSP00000219070	9606.ENSP00000369071	0	0	0	0	0.454	0	0	0.7	0.829
MMP2	SPARC	9606.ENSP00000219070	9606.ENSP00000231061	0	0	0	0	0.886	0	0	0.54	0.945
MMP2	THBS1	9606.ENSP00000219070	9606.ENSP00000260356	0	0	0	0	0.156	0.294	0.8	0.724	0.962
NID1	NID2	9606.ENSP00000264187	9606.ENSP00000216286	0	0	0	0.913	0.287	0	0.9	0.786	0.93
NID1	SPARC	9606.ENSP00000264187	9606.ENSP00000231061	0	0	0	0	0.451	0	0	0.587	0.764
NID1	POSTN	9606.ENSP00000264187	9606.ENSP00000369071	0	0	0	0	0.209	0	0	0.36	0.472
NID2	POSTN	9606.ENSP00000216286	9606.ENSP00000369071	0	0	0	0	0.283	0	0	0.275	0.459
NID2	SPARC	9606.ENSP00000216286	9606.ENSP00000231061	0	0	0	0	0.328	0	0	0.378	0.565
PLAUR	SERPINE1	9606.ENSP00000339328	9606.ENSP00000223095	0	0	0	0	0.161	0	0.9	0.895	0.99
PLAUR	THBS1	9606.ENSP00000339328	9606.ENSP00000260356	0	0	0	0	0.107	0	0	0.419	0.459
POSTN	SERPINE1	9606.ENSP00000369071	9606.ENSP00000223095	0	0	0	0	0.164	0	0	0.342	0.426
POSTN	SPARC	9606.ENSP00000369071	9606.ENSP00000231061	0	0	0	0	0.467	0	0	0.593	0.773
POSTN	SULF1	9606.ENSP00000369071	9606.ENSP00000260128	0	0	0	0	0.549	0	0	0.244	0.644
POSTN	THBS1	9606.ENSP00000369071	9606.ENSP00000260356	0	0	0	0	0.15	0	0	0.537	0.59
POSTN	VCAN	9606.ENSP00000369071	9606.ENSP00000265077	0	0	0	0	0.147	0	0	0.61	0.653
PTX3	SERPINE1	9606.ENSP00000295927	9606.ENSP00000223095	0	0	0	0	0.194	0	0	0.437	0.527
PTX3	THBS1	9606.ENSP00000295927	9606.ENSP00000260356	0	0	0	0	0.156	0	0	0.448	0.515
SERPINE1	SPARC	9606.ENSP00000223095	9606.ENSP00000231061	0	0	0	0	0.125	0	0.9	0.312	0.934
SERPINE1	THBS1	9606.ENSP00000223095	9606.ENSP00000260356	0	0	0	0	0.273	0	0.9	0.616	0.969
SPARC	VIM	9606.ENSP00000231061	9606.ENSP00000446007	0	0	0	0	0.273	0	0	0.285	0.458
SPARC	VCAN	9606.ENSP00000231061	9606.ENSP00000265077	0	0	0	0	0.166	0	0	0.471	0.54
SPARC	THBS1	9606.ENSP00000231061	9606.ENSP00000260356	0	0	0	0	0.096	0.342	0.9	0.562	0.97
THBS1	VCAN	9606.ENSP00000260356	9606.ENSP00000265077	0	0	0	0	0.085	0	0	0.523	0.545

## Sheet: Figure 1k
Figure 1k
Summary
Treatment	n		Treatment	n
VEGF	3		Avastin	4
bFGF	3		AZD4547	4
TGFb	3		Sunitinib	9
TNFa	3		Sorafenib	4
IFNg	3		Dasatanib	4
IL10	6		Crenolanib	4
VEGF % untreated				bFGF % untreated				TGFb % untreated				TNFa % untreated				IFNg % untreated				IL10 % untreated
10 ng/ml	20 ng/ml	100 ng/ml		10 ng/ml	50 ng/ml	100 ng/ml		10 ng/ml	50 ng/ml	100 ng/ml		10 ng/ml	50 ng/ml	100 ng/ml		50 U/ml	100 U/ml	200 U/ml		0.2 ng/ml	2ng/ml	20 ng/ml
132.534	86.9363	131.782		176.629	139.048	156.585		145.311	89.1911	133.536		202.935	155.583	89.1911		131.44	111.108	99.0439		10.487	115.772	102.018
150.058	135.863	177.636		196.292	226.304	145.597		149.652	137.486	145.597		114.368	133.43	105.041		179.958	126.595	118.377		101.348	52.9374	139.221
135.215	128.69	118.54		144.64	120.715	101.139		105.852	101.502	77.5764		196.116	113.465	112.014						96.2087	79.5177	61.6885
																				79.9557	105.83	113.284
p=0.1519				p=0.0469				p=0.3007				p=0.0054				p=0.2476				42.4491	33.1373	152.764
																					86.9674	120.587
																				p=0.0499
Avastin % untreated				AZD4547 % untreated				Sunitinib % untreated				Sorafenib % untreated				Dasatinib % untreated				Crenolanib % untreated
50ug/ml	100ug/ml	500ug/ml		5uM	10uM	20uM		1 uM	2 uM	5 uM		1uM	5uM	10uM		5uM	10uM	20uM		1uM	5uM	10uM
87.9725	68.1037	103.093		85.7232	70.353	57.482		123.072	151.661	82.4045		73.8519	71.6026	54.1081		43.2365	43.7363	46.2356		103.218	54.9828	39.3627
86.9867	124.002	181.145		68.4789	80.7403	127.241		116.901	74.1738	65.5596		101.793	122.846	124.002		67.7848	84.9046	95.7779		94.6212	62.6952	51.5905
70.2826	110.392	138.469		107.475	57.1559	64.8131		43.03	34.0441	76.9247		101.276	84.8678	49.134		70.4649	51.6864	57.1559		60.9845	70.1003	45.1231
51.0157	76.8698	96.9529		34.3952	31.1634	60.0185		89.7081	109.17	104.022		45.0139	53.3241	40.397		24.6999	25.6233	43.6288		25.1616	31.6251	43.8596
								97.2747	72.3962	79.1389
p=0.0528				p=0.1852				44.9408	39.6536	52.4157		p=0.6759				p=0.0146				p=0.0348
								25.8541	35.0877	54.0166
								65.9794	50.3593	54.483
								75.188	58.5309	77.2701
								p=0.0401

## Sheet: Figure 1m
Figure 1m
Summary
Treatment		n		Treatment		n		Treatment		n
Exo1		7		Monensin		5		Bafilomycin A1		9
CCCP		3		GW4869		5		Nocodazole		7
Glyburide		11		Histamine		7		3-MA		7
Digoxin		4		Neomycin		8		Methylamine		12
Brefeldin A		6		Tunicamycin		3		Rapamycin		7
Heparin		5		Tubacin		4		Pepstatin A		5
Ouabain		7		Leupeptin		6		Nigericin		12
D-sphingosine		4		Hyaluronidase		4		NH4Cl		7
Thrombin		5		Forskolin		5
NEM		8		Verapamil		7
Exo1 % untreated				CCCP % untreated				Glyburide % untreated				Digoxin % untreated				Brefeldin A % untreated				Heparin % untreated				Ouabain % untreated				D-sphingosine % untreated				Thrombin % untreated				NEM % untreated
10uM	50uM	100uM		1uM	2uM	5uM		100 nM	1uM	10uM		0.1uM	1uM	10uM		0.1 ug/ml	0.5ug/ml	1ug/ml		1ug/ml	3ug/ml	10ug/ml		1 nM	10 nM	100 nM		10nM	100 nM	1 uM		2U/ml	5U/ml	10 U/ml		100 nM	1 uM	10 uM
129.163	167.157	177.553		145.114	167.841	171.591		196.563	217.84	217.676		163.857	184	147.857		134.606	96.9466	77.9494		93.7202	98.1638	103.599		114.049	124.393	169.025		95.2613	117.391	172.356		111.126	120.252	126.51		130.551	105.175	237.24
262.824	379.827	413.112		230.139	268.938	293.187		282.246	272.101	318.478		204.561	186.667	194.21		129.895	128.571	137.712		132.718	122.823	157.256		57.5854	66.287	232.988		100.664	86.3938	95.6725		111.609	137.335	162.533		105.993	111.311	191.831
178.319	202.278	213.197		124.786	153.197	153.856		207.656	174.291	164.272		140.526	131.632	129.312		105.621	96.896	163.985		113.181	123.726	113.884		125.324	118.468	116.814		112.4	145.584	137.13		85.7645	107.206	141.3			219.277	114.862
158.87	188.526	178.729						130.008	133.968	223.698		157.066	165.411			119.685	137.402	307.88		131.854	91.4676	136.064		116.477	108.355	150.83			115.848	111.441		107.167	102.275	120.819			218.451	93.2127
282.924	307.602	316.842		p=0.031				92.7536	112.451	70.8895						101.657	100.282	174.745		101.432	99.0957	105.576				71.8907						107.991	110.551	122.808			103.687	70.3177
107.772	178.756	195.855							202.338	116.043		p=0.0162				99.2973	111.595	111.525								96.558		p=0.4514									89.5928	82.5415
83.9845	72.4345	97.0374							100.943	89.523										p=0.0952						103.696						p=0.0033					95.5785
									121.272	172.598						p=0.0927																					145.125
p=0.0298									92.6213	142.102														p=0.3442
									195.126																											p=0.3136
									190.771
								p=0.0129
Monensin % untreated				GW4869 % untreated				Histamine % untreated				Neomycin % untreated				Tunicamycin % untreated				Tubacin % untreated				Leupeptin % untreated				Hyaluronidase % untreated				Forskolin % untreated				Verapamil
10nM	20nM	50nM		0.5uM	1uM	5uM		20uM	50uM	100uM		2uM	5uM	10uM		0.2ug/ml	0.5ug/ml	1ug/ml		2 uM	5 uM	10 uM		1ug/ml	10ug/ml	100ug/ml		1 ug/ml	10 ug/ml	100 ug/ml		10uM	20uM	50uM		1 uM	5 uM	10 uM
115.867	126.288	102.869		106.497	108.278	95.8443		109.4	111.34	112.553		110.377	114.013	117.738		104.814	113.397	108.343		119.55	104.445	128.314		73.4298	62.5781	39.954		92.4946	98.4046	104.424		98.5648	100.3	94.6929		101.556	106.459	88.8716
121.46	125.633	113.115		105.341	99.819	94.6288		106.895	107.233	106.191		94.3368	142.027	119.225		90.7162	85.2343	85.7648		114.085	74.6085	67.9346		135.768	133.83	115.201		118.734	110.686	120.581		145.004	133.51	121.132		83.7024	105.849	81.5446
66.1431	64.2234	71.0297		104.401	103.898	93.5555		107.382	107.709	108.582		99.8255	86.3874	82.3735		116.381	110.905	120		106.549	113.313	130.892		121.117	101.047	99.8255		108.963	91.0369	89.2794		82.6406	75.8924	70.4156		109.044	96.9607	85.1742
129.086	161.004	110.682		109.249	118.69	101.252		135.505	129.967	122.476		153.282	142.471	155.47						96.2426	92.1556	84.443		78.8932	62.5483	44.9163		64.1638	81.2287	85.7793		79.239	78.2465	75.8478		101.196	109.226	108.984
114.028	106.825	101.422		109.445	109.379	107.464		79.4057	44.5697	37.5		140.068	153.988	93.7741		p=0.8992								125.8	86.6	97.8468						98.1195	61.3938	92.8097			74.075	88.6189
								100.761	140.978	52.5		91.6079	89.2154	80.4009						p=0.7153				134.7	93.5	118.24		p=0.9112									87.5354	90.9457
p=0.1454				p=0.0296				108.069	111.754	102.605		85.0387	58.2975	44.282																		p=0.4008					94.3139	82.1174
												82.0825	67.9175	44.3715										p=0.3078
								p=0.0646																												p=0.1892
												p=0.7724
Bafilomycin A1 % untreated				Nocodazole % untreated				3-MA % untreated				Methylamine % untreated				Rapamycin % untreated				Pepstatin A % untreated				Nigericin % untreated				NH4Cl % untreated
0.1 uM	0.5 uM	1 uM		10 uM	50 uM	100 uM		10 uM	100 uM	1 mM		1 mM	5 mM	10 mM		100 nM	1 uM	10 uM		1ug/ml	10ug/ml	100ug/ml		5uM	10uM	20uM		10 mM	20 mM	50 mM
124.549	97.9983	51.407		62.9845	73.5788	54.0052		83.8132	101.945	94.6304		86.5603	115.331	56.8879		111.44	88.0934	72.607		84.2918	80.4469	63.2271		86.9261	74.6535	81.0794		54.0698	44.9612	33.5271
93.5913	27.2482	86.3813		95.5274	87.3418	70.5485		108.859	87.7342	99.205		68.73	111.187	53.053		99.7161	102.101	71.7206		125.335	116.095	70.6408		90.176	44.6426	42.6577		67.0886	49.1139	48.692
45.6767	78.5531	84.2135		125.058	74.1634	97.5097		103.41	91.1787	79.3921		47.1918	100.815	73.4903		98.9622	96.2194	57.7465		80.1802	92.9215	58.9447		82.728	68.8997	62.8104		87.0039	63.6576	52.8405
66.7094	70.883	84.8777		104.079	132.754	88.9434		90.1358	85.5553	63.0025		103.756	66.8722	89.0952		113.992	133.714	86.6334		72.6891	31.9626	24.539		76.2322	90.3756	85.1686		65.799	67.0203	40.4748
60.8884	112.848	119.036			81.0844	74.1225			81.6547	87.1444		98.727		79.0628			91.5764	71.6046		156.646	103.193	59.1201			93.987	62.5135			80.585	58.3971
108.483	85.7614	72.2858			91.9864	89.3907			91.3532	83.9565		123.113		94.0078			100.704	81.6911							80.9339	69.1829			81.0714	51.1183
106.587	127.839	98.3893			92.0542	83.6148			93.6937	86.9572		104.827		89.9489			69.3839	55.0878		p=0.0271					75.071	59.5116			30.2731	14.5266
104.522	98.5542	101.678										99.1846		88.3618											76.2787	48.3321
119.724				p=0.0201				p=0.019				64.1082		61.3527		p=0.004									59.0292	33.7278		p=0.0004
												73.9865		62.219											51.3047	45.8879
p=0.3167												92.7306		88.4707											55.8584	42.366
												66.9965		69.8892											65.6895	52.4241
												p=0.0009												p<0.0001

[truncated: 87 more sheets: Figure 2a, Figure 2b, Figure 2d, Figure 2e, Figure 2f, Figure 2g, Figure 2h, Figure 2i, Figure 2j, Figure 2k, Figure 2l, Figure 2n, Figure 3a, Figure 3b, Figure 3d, Figure 3e, Figure 3g, Figure 3h, Figure 3i, Figure 3j …]
